# Supplementary material for: Tree Age-Related Differences in Chilling Resistance and Bark-Bleeding Physiological Responses to Chemical Component and Fiber Morphology Changes in Cell Walls of Hevea brasiliensis Bark
Source: Plants (Basel). 2025 Aug 14;14(16):2531. doi: 10.3390/plants14162531 (PMC12388871; doi:10.3390/plants14162531)
Supplement: Supplementary file 1 [file plants-14-02531-s001.zip]

Archive with 1 entries (1 files):
- plants-3771108-supplementary.xls
