# Supplementary material for: Tree Age-Related Differences in Chilling Resistance and Bark-Bleeding Physiological Responses to Chemical Component and Fiber Morphology Changes in Cell Walls of Hevea brasiliensis Bark
Source: Plants (Basel). 2025 Aug 14;14(16):2531. doi: 10.3390/plants14162531 (PMC12388871; doi:10.3390/plants14162531)
Supplement: Supplementary file 1 [file plants-14-02531-s001.zip › plants-3771108-supplementary.xls]

## Sheet: Table S1 
		Table S1 Chlorophyll contents in Hevea brasilensis barks at different ages
		photosynthetic pigment content	GB	SLB	5YB	21YB
		chl a (mg g-1 FW)	0.5539±0.0113 a	0.4343±0.0188 b	2.4004±0.0145 d	0.348±0.0071 c
		chl b (mg g-1 FW)	0.2187±0.0096 a	0.1817±0.0129 b	0.1066±0.0071 d	0.1407±0.0023 c
		T chl (mg g-1 FW)	0.7726±0.0131 a	0.616±0.0315 b	0.3738±0.0216 d	0.4887±0.0091 c
		caro (mg g-1 FW)	0.1602±0.0065 a	0.1132±0.0029 b	0.0756±0.0019 c	0.1033±0.0031 b
		chl a/ chl b	2.5436±0.1397 a	2.4004±0.0797 a	2.5086±0.0336 a	2.4723±0.0289 a
		T chl/caro	4.8365±0.1905 b	5.4373±0.2194 a	4.9364±0.1562 ab	4.7349±0.0655 b
		The data represent the average of tree replicates. Bars show standard errors. Different lowercase letters in the same column indicate significant differences (Duncan’s test of one-way ANOVA, p < 0.05) among statistical data. FW means fresh weight.

## Sheet: Table S2
		Table S2 Comprehensive evaluation values of photosynthetic pigment contents in barks at different ages
		Sample	Dchl	Order
		GB	1	1
		SLB	0.576172	2
		5YB	0	4
		21YB	0.300452	3

## Sheet: Table S3
	Table S2 RWC values in Hevea brasilensis barks at different ages
	RWC (%)	GB	SLB	5YB	21YB
		58.5378±0.3537 b	60.7283±0.7631 ab	54.7808±1.0834 c	62.2095±0.4282 a
	The data represent the average of tree replicates. Bars show standard errors. Different lowercase letters indicate significant differences (Duncan’s test of one-way ANOVA, p < 0.05) among statistical data. FW means fresh weight.

## Sheet: Table S4
		Table S4 Cell- wall component contents in Hevea brasilensis barks at different ages
		cell-wall chemical component content	GB	SLB	5YB	21YB
		cellulose content (mg g-1 DW)	63.6498±4.2554 c	78.2029±4.064 b	88.6222±1.7172 a	88.9132±0.3465 a
		hemicellulose content (mg g-1 DW)	121.7785±0.384 c	120.181±2.999 c	214.7776±12.5127 a	177.9971±3.8835 b
		lignin content (mg g-1 DW)	392.873±26.2082 b	480.3176±23.7017 a	272.5438±25.5466 c	288.706±20.0392 c
		pectin content (mg g-1 FW)	154.8438±21.9532 b	325.8333±19.49 a	43.3333±0.6141 c	6.8965±0.0925 c
		The data represent the average of tree replicates. Bars show standard errors. Different lowercase letters in the same column indicate significant differences (Duncan’s test of one-way ANOVA, p < 0.05) among statistical data. DW means dry weight. FW means fresh weight.

## Sheet: Table S5
		Table S5 Different REC values in Hevea brasilensis barks at different ages
		Temperature(℃)	REC(%)
			GB	SLB	5YB	21YB
		-4	90.0744±0.1289 a	83.8061±3.5744 a	85.6046±0.1892 a	84.2758±0.5095 a
		-2.5	79.0656±1.9289 a	69.9231±4.8105b	74.0437±0.4095 ab	58.5364±1.0128 c
		-2	60.7436±0.9267 a	56.3222±5.9523 a	50.2075±0.4121 a	51.9568±0.9946 a
		-1	44.1444±1.3491 a	42.6856±4.5141 a	25.8469±0.4235 b	20.2341±0.1278 b
		-0.5	40.2639±0.9943 a	37.1734±1.8491 a	22.8717±0.3073 b	19.8597±0.2046 b
		0	39.2453±0.4570 a	32.7681±2.3708 b	20.9759±0.5399 c	18.5824±0.2825 c
		0.5	34.442±1.8336 a	27.3884±1.0689b	19.3557±0.2632 c	18.0506±0.0854 c
		The data represent the average of tree replicates. Bars show standard errors. Different lowercase letters in the same column indicate significant differences (Duncan’s test of one-way ANOVA, p < 0.05) amongstatistical data.

## Sheet: Table S6
			Table S6 Chlorophyll contents in stem barks of Hevea brasilensis seedlings at different stem ages under chilling stress
			photosynthetic pigment content	GB		SLB
				0d	7d	0d	7d
			chl a (mg/g FW)	0.5539±0.0113 a	0.457±0.013 a	0.4343±0.0188 b	0.3443±0.0294 b
			chl b (mg/g FW)	0.2187±0.0096 a	0.1536±0.0091 a	0.1817±0.0129 a	0.1097±0.0104 b
			T chl (mg/g FW)	0.7726±0.0131 a	0.6107±0.0218 a	0.616±0.0315 b	0.4541±0.0396 b
			caro	0.1602±0.0065 a	0.1434±0.001 a	0.1132±0.0029 b	0.0947±0.006 b
			chl a/ chl b	2.5436±0.1397 a	2.9861±0.1034 a	2.4004±0.0797 a	3.1439±0.0665 a
			T chl/caro	4.8365±0.1905 a	4.2579±0.1234 b	5.4373±0.2194 a	4.7819±0.1216 a
			The data represent the average of tree replicates. Bars show standard errors. Different lowercase letters in the same column indicate significant differences (Duncan’s test of one-way ANOVA, p < 0.05) amongstatistical data. FW means fresh weight.

## Sheet: Table S7
Tab
		Table S7 RWC values in stem barks of Hevea brasilensis seedlings at different ages under chilling stress
		RWC (%)	GB		SLB
			0d	7d	0d	7d
			58.5378±0.3537 b	59.4419±0.8611 a	60.7283±0.7631 a	61.2063±0.167 a
		The data represent the average of tree replicates. Bars show standard errors. Different lowercase letters indicate significant differences (Duncan’s test of one-way ANOVA, p < 0.05) among statistical data. FW means fresh weight.

## Sheet: Table S8
		Table S8 Cell- wall component contents in stem barks of Hevea brasilensis seedlings at different stem ages under chilling stress
		cell-wall chemical component content	GB		SLB
			0d	7d	0d	7d
		cellulose content (mg g-1 DW)	63.6498±4.2554 a	56.7617±1.0886 b	78.2029±4.064 a	79.1001±4.6682 a
		hemicellulose content (mg g-1 DW)	121.7785±0.3840 a	125.8786±2.5972 a	120.181±2.999 a	123.0032±2.8397 a
		lignin content (mg g-1 DW)	392.873±26.2082 a	444.4534±57.4589 a	480.3176±23.7017 a	501.3684±46.7071 a
		pectin content (mg g-1 FW)	154.8438±21.9532 b	118.2813±2.8684 b	325.8333±19.49 a	300±15.7288 a
		The data represent the average of tree replicates. Bars show standard errors. Different lowercase letters indicate significant differences (Duncan’s test of one-way ANOVA, p < 0.05) among statistical data. DW means dry weight. FW means fresh weight.
